# Supplementary material for: Clinical evaluation of a dedicated next generation sequencing panel for routine glioma diagnostics
Source: Acta Neuropathol Commun. 2018 Nov 23;6:126. doi: 10.1186/s40478-018-0633-y (PMC6251173; doi:10.1186/s40478-018-0633-y)
Supplement: Supplementary file 2 — Figure S1a, b. A 69 year old female developed right sided weakness, T1 weighted MR images after intravenous contrast administration (a) showed an enhacing lesion in the left frontal region . A first biopsy showed brain tissue only. A second biopsy revealed some increasse in cell density with pleiomorphic cells and reactvie astrocytes, considered atypical glial cells, possibly indicative of a glioma (b, H & E stain, 100 x magnification). Next generation sequencing of this sample showed EGFR amplification, loss of chromsome 10 and a mutation in the PTEN gene (c.464A > G; p.Y155CF). (ZIP 771 kb) [file 40478_2018_633_MOESM2_ESM.zip]

Archive with 2 entries (2 files):
- suppl figure 1a.jpg
- suppl figure 1b.jpg
